# Supplementary material for: Narrative Review on the Effects of Oat and Sprouted Oat Components on Blood Pressure
Source: Nutrients. 2022 Nov 11;14(22):4772. doi: 10.3390/nu14224772 (PMC9698489; doi:10.3390/nu14224772)
Supplement: Supplementary file 1 [file nutrients-14-04772-s001.zip]

Archive with 1 entries (1 files):
- nutrients-1981320-supplementary.pdf
